# Supplementary material for: ESRRG-controlled downregulation of KCNN1 in primary sensory neurons is required for neuropathic pain
Source: JCI Insight. 2024 May 21;9(12):e180085. doi: 10.1172/jci.insight.180085 (PMC11383585; doi:10.1172/jci.insight.180085)
Supplement: Supporting data values [file jciinsight-9-180085-s090.xlsx]

## Sheet: 1C
Kcnn1 mRNA/Tublin positive	cell number	cell area			cell number	cell area			cell number	cell area			cell number	cell area			cell number	cell area			cell number	cell area
1	1	944.282		2	1	1083.17		3	1	498.047		4	1	917.969		5	1	155.979		6	1	654.568
	2	264.486			2	1123.59			2	695.319			2	1280.92			2	380.588			2	815.972
	3	388.997			3	1416.02			3	858.29			3	370.822			3	688.822			3	279.948
	4	383.843			4	669.488			4	453.559			4	253.906			4	204.807			4	182.563
	5	1054.96			5	816.243			5	1251.63			5	348.85			5	254.72			5	280.219
	6	534.125			6	521.647			6	885.145			6	467.665			6	196.126			6	292.969
	7	817.6			7	692.114			7	674.371			7	623.372			7	186.089			7	191.515
	8	877.007			8	270.182			8	1004.5			8	642.09			8	444.878			8	349.935
	9	608.995			9	237.63			9	656.196			9	813.802			9	352.919			9	354.546
	10	694.987			10	93.859			10	880.534			10	1364.47			10	272.624			10	429.959
	11	770.399			11	461.155			11	379.503			11	480.957			11	401.747			11	249.295
	12	1083.44			12	240.885			12	368.11			12	501.302			12	756.022			12	490.723
	13	922.309			13	210.503			13	325.792			13	396.864			13	844.727			13	244.412
	14	456.814			14	321.723			14	230.577			14	370.009			14	337.185			14	289.171
	15	863.715			15	249.295			15	457.899			15	1108.13			15	251.465			15	260.417
	16	943.468			16	208.062			16	1032.44			16	232.205			16	314.941			16	822.754
	17	914.171			17	275.879			17	679.525			17	349.935			17	360.243			17	596.246
	18	866.699			18	304.633			18	663.791			18	695.258			18	900.879			18	408.8
	19	846.897			19	284.288			19	492.622			19	435.113			19	268.012			19	255.805
	20	334.744			20	223.253							20	192.057			20	257.161			20	496.691
	21	895.454			21	373.806							21	149.74			21	353.733			21	434.57
	22	904.405			22	529.514							22	343.696							22	770.942
	23	595.432			23	489.095							23	153.266							23	988.227
	24	305.99			24	783.42							24	206.163							24	318.197
	25	483.941			25	585.395							25	157.064							25	501.031
	26	685.221			26	554.742							26	325.792							26	271.267
	27	538.737			27	413.14							27	284.017							27	229.221
	28	981.988			28	227.593							28	466.037							28	321.994
	29	904.134			29	253.364							29	280.762							29	572.103
	30	614.421			30	299.208							30	570.204							30	283.746
	31	832.791			31	292.969							31	370.28							31	338.813
	32	557.726			32	629.34							32	310.601							32	377.333
	33	618.045			33	435.113							33	289.442							33	655.653
	34	530.87			34	409.885							34	214.03							34	486.382
	35	832.52			35	354.275							35	212.402							35	571.56
	36	601.671			36	278.863							36	201.552							36	639.92
	37	850.152			37	974.121							37	330.946							37	560.71
													38	170.898
													39	532.769
													40	504.286
													41	780.707
													42	380.588
	small					medium					Large
	0-100	101-200	201-300	301-400	401-500	501-600	601-700	701-800	801-900	901-1000	1001-1100	1101-1200	1201-1300	1301-1400	1401-1500
	1	10	42	33	22	19	16	16	14	11	5	2	2	1	1	195
total cell	397	397	397	397	397	397	397	397	397	397	397	397	397	397	397
positive	195	195	195	195	195	195	195	195	195	195	195	195	195	195	195
Frequency(%)	0.512821	5.12821	21.5385	16.9231	11.2821	9.74359	8.20513	8.20513	7.17949	5.64103	2.5641	1.02564	1.02564	0.512821	0.512821
					55.3846					38.9744					5.64103

## Sheet: 2A
0 Day
	Treated groups	Ct value					AVERAGE Ct			Treated groups
		Tubulin		KCNN1			Tubulin	KCNN1			KCNN1 ∆Ct	KCNN1 ∆∆Ct	KCNN1 2^∆∆Ct
Repeat 1	CCI	13.95	13.95	23.48	23.54		13.95	23.51		CCI	9.56	-0.04	1.02811
Repeat 1	Sham	17.4073	17.0488	26.9207	27.8964		17.228	27.4086		Sham	10.1805	0.180513	0.882389
Repeat 2	CCI	16.233	16.2243	25.5273	25.5069		16.2286	25.5171		CCI	9.8168	-0.00156762	1.00109
Repeat 2	Sham	16.0467	16.5035	26.6872	26.5371		16.2751	26.6121		Sham	10.337	0.0370262	0.974662
Repeat 3	CCI	15.6776	15.873	25.6125	25.5718		15.7753	25.5921		CCI	9.8168	-0.00319648	1.00222
Repeat 3	Sham	16.0637	16.0408	27.4578	27.3661		16.0522	27.4119		Sham	11.3597	-0.0403053	1.02833
3 Day
	Treated groups	Ct value					AVERAGE Ct			Treated groups
		Tubulin		KCNN1			Tubulin	KCNN1			KCNN1 ∆Ct	KCNN1 ∆∆Ct	KCNN1 2^∆∆Ct
Repeat 1	CCI	15.0496	15.1954	25.9457	25.9299		15.1225	25.9378		CCI	10.7747	1.05471	0.481393
Repeat 1	Sham	17.4896	17.2943	27.1193	26.8467		17.3919	26.983		Sham	9.5911	-0.408899	1.32767
Repeat 2	CCI	15.28	15.04	23.13	23.14		15.16	23.135		CCI	9.925	0.925	0.526681
Repeat 2	Sham	16.6343	16.3705	26.3412	26.3908		16.5024	26.366		Sham	9.86361	-0.436387	1.35321
Repeat 3	CCI	15.8942	15.6608	25.8656	25.6561		15.7775	25.7609		CCI	10.0396	0.559561	0.678509
Repeat 3	Sham	16.2294	15.9889	27.1872	27.0656		16.1092	27.1264		Sham	11.0172	-0.382795	1.30387
7 Day
	Treated groups	Ct value					AVERAGE Ct			Treated groups
		Tubulin		KCNN1			Tubulin	KCNN1			KCNN1 ∆Ct	KCNN1 ∆∆Ct	KCNN1 2^∆∆Ct
Repeat 1	CCI	13.53	13.53	23.9	23.9		13.53	23.9		CCI	10.37	0.77	0.586417
Repeat 1	Sham	16.9055	17.0933	26.505	26.8942		16.9994	26.6996		Sham	9.70021	-0.29979	1.23097
Repeat 2	CCI	15.5521	15.6564	25.7528	25.7178		15.6043	25.7353		CCI	10.131	0.841034	0.558243
Repeat 2	Sham	16.2503	16.0533	26.1811	26.286		16.1518	26.2335		Sham	10.0817	-0.21825	1.16332
Repeat 3	CCI	15.2644	15.3625	25.8197	25.6502		15.3135	25.7349		CCI	10.4214	0.601449	0.659092
Repeat 3	Sham	16.0039	15.942	27.139	27.0158		15.973	27.0774		Sham	11.1045	-0.295528	1.22733
14 Day
	Treated groups	Ct value					AVERAGE Ct			Treated groups
		tubulin		KCNN1			Tubulin	KCNN1			KCNN1 ∆Ct	KCNN1 ∆∆Ct	KCNN1 2^∆∆Ct
Repeat 1	CCI	15.0947	15.111	27.7351	28.0321		15.1029	27.8836		CCI	12.6513	3.17126	0.111009
Repeat 1	Sham	17.1069	17.199	26.7054	26.398		17.153	26.5517		Sham	9.39873	-0.601275	1.51706
Repeat 2	CCI	16.2301	16.0814	28.5865	28.4124		16.1557	28.4994		CCI	12.3437	3.0537	0.120433
Repeat 2	Sham	16.404	16.211	26.3028	26.3269		16.3075	26.3148		Sham	10.0073	-0.292679	1.22491
Repeat 3	CCI	15.914	15.8766	28.517	28.2497		15.8953	28.3834		CCI	12.488	2.66803	0.157341
Repeat 3	Sham	16.1405	16.0028	27.1957	26.6547		16.0717	26.9252		Sham	10.8535	-0.546466	1.4605
Compare each cell mean with the other cell mean in that row
Number of families	1
Number of comparisons per family	4
Alpha	0.05
Sidak's multiple comparisons test	Mean Diff.	95.00% CI of diff.	Significant?	Summary	Adjusted P Value
Sham - CCI
0	-0.04868	-0.2217 to 0.1244	No	ns	0.9029
3	0.7661	0.5930 to 0.9391	Yes	****	<0.0001
7	0.606	0.4329 to 0.7790	Yes	****	<0.0001
14	1.271	1.098 to 1.444	Yes	****	<0.0001
Test details	Mean 1	Mean 2	Mean Diff.	SE of diff.	N1	N2	t	DF
Sham - CCI
0	0.9618	1.01	-0.04868	0.06172	3	3	0.7887	16
3	1.328	0.5622	0.7661	0.06172	3	3	12.41	16
7	1.207	0.6013	0.606	0.06172	3	3	9.818	16
14	1.401	0.1296	1.271	0.06172	3	3	20.6	16

## Sheet: 2B1
Repeat 1	Treated groups	0 day	3 day	7 day	14 day				Normalized to GAPDH
		Band Densities							0 day	7 day	10 day	14 day			Days	Relative Level of KCNN1 (after normalizing to average control value)
KCNN1	CCI	642412	326514	349624	378712			KCNN1	0.977958	0.353155	0.405652	0.378363			0	0.949898	0.990859	1.05924
GAPDH	CCI	656891	924563	861881	1000922										3	0.361115	0.49323	0.243951
															7	0.414795	0.293961	0.202608
Repeat 2	Treated groups	0 day	3 day	7 day	14 day				Normalized to GAPDH						14	0.386891	0.341146	0.19945
		Band Densities							0 day	7 day	10 day	14 day
KCNN1	CCI	676348	293619	215076	295950			KCNN1	1.02013	0.503158	0.299879	0.348013
GAPDH	CCI	663002	583552	717210	850400
Repeat 3	Treated groups	0 day	3 day	7 day	14 day				Normalized to GAPDH
		Band Densities							0 day	7 day	10 day	14 day
KCNN1	CCI	878770	211127	165418	145359			KCNN1	1.09053	0.266036	0.220951	0.217507
GAPDH	CCI	805817	793602	748664	668296
Repeat 1	Treated groups	0 day	3 day	7day	14 day				Normalized to GAPDH
		Band Densities							0 day	3day	7 day	14 day			Days	Relative Level of KCNN1 (after normalizing to average control value)
KCNN1	SHAM	274853	269699	241038	248858			KCNN1	0.197788	0.203275	0.20768	0.212983			0	1.19779	0.881957	0.979071
GAPDH	SHAM	1389637	1326766	1160622	1168439										3	1.02775	0.948946	1.08386
															7	1.05002	1.15554	1.00865
Repeat 2	Treated groups	0 day	3 day	7 day	14 day				Normalized to GAPDH						14	1.07683	0.936532	0.906385
		Band Densities							0 day	3 day	7 day	14 day
KCNN1	SHAM	191296	175091	242207	195492			KCNN1	0.153156	0.145336	0.176978	0.143435
GAPDH	SHAM	1249030	1204729	1368571	1362930
Repeat 3	Treated groups	0 day	3day	7 day	14 day				Normalized to GAPDH
		Band Densities							0 day	3 day	7 day	14 day
KCNN1	SHAM	224144	245957	209184	192720			KCNN1	0.17002	0.184279	0.171491	0.154104
GAPDH	SHAM	1318339	1334701	1219798	1250588
Compare each cell mean with the other cell mean in that row
Number of families	1
Number of comparisons per family	4
Alpha	0.05
Sidak's multiple comparisons test	Mean Diff.	95.00% CI of diff.	Significant?	Summary	Adjusted P Value
Sham - CCI
0	0.01961	-0.2153 to 0.2545	No	ns	0.9989
3	0.6541	0.4191 to 0.8890	Yes	****	<0.0001
7	0.7676	0.5327 to 1.003	Yes	****	<0.0001
14	0.6641	0.4291 to 0.8990	Yes	****	<0.0001
Test details	Mean 1	Mean 2	Mean Diff.	SE of diff.	N1	N2	t	DF
Sham - CCI
0	1.02	1	0.01961	0.08379	3	3	0.234	16
3	1.02	0.3661	0.6541	0.08379	3	3	7.806	16
7	1.071	0.3038	0.7676	0.08379	3	3	9.161	16
14	0.9732	0.3092	0.6641	0.08379	3	3	7.925	16

## Sheet: 2B2
Repeat 1	Treated groups	0 day	3 day	7 day	14 day				Normalized to GAPDH
		Band Densities							0 day	7 day	10 day	14 day			Days	Relative Level of KCNN1 (after normalizing to average control value)
KCNN1	CON-L3/4-DRG	1170345	1504171	1381563	1226371			KCNN1	0.943403	1.01705	1.14838	0.919204			0	0.961727	1.02024	1.01803
GAPDH	CON-L3/4-DRG	1240557	1478959	1203049	1334167										3	1.07806	1.04518	1.03542
															7	1.21728	0.980532	0.936338
Repeat 2	Treated groups	0 day	3 day	7 day	14 day				Normalized to GAPDH						14	0.974349	0.953963	0.971198
		Band Densities							0 day	7 day	10 day	14 day
KCNN1	CON-L3/4-DRG	1252886	1142913	1067735	1137722			KCNN1	1.0008	1.04602	0.981321	0.954731
GAPDH	CON-L3/4-DRG	1251879	1092629	1088059	1191668
Repeat 3	Treated groups	0 day	3 day	7 day	14 day				Normalized to GAPDH
		Band Densities							0 day	7 day	10 day	14 day
KCNN1	CON-L3/4-DRG	1119874	1197638	1316120	1359337			KCNN1	0.998633	1.03401	0.935058	0.96987
GAPDH	CON-L3/4-DRG	1121407	1158250	1407527	1401566
Repeat 1	Treated groups	0 day	3 day	7day	14 day				Normalized to GAPDH
		Band Densities							0 day	3day	7 day	14 day			Days	Relative Level of KCNN1 (after normalizing to average control value)
KCNN1	Ipsi-L3/4-SC	1259441	1290901	1360861	1610908			KCNN1	0.924094	1.07265	1.11292	0.991766			0	0.942764	1.08134	0.975892
GAPDH	Ipsi-L3/4-SC	1362893	1203470	1222781	1624283										3	1.16076	1.04742	0.993829
															7	1.20434	0.944655	0.931392
Repeat 2	Treated groups	0 day	3 day	7 day	14 day				Normalized to GAPDH						14	1.07323	0.913679	1.10849
		Band Densities							0 day	3 day	7 day	14 day
KCNN1	Ipsi-L3/4-SC	1055740	1186732	1088873	1107534			KCNN1	1.05993	1.11019	1.00127	0.968436
GAPDH	Ipsi-L3/4-SC	996047	1068943	1087494	1143632
Repeat 3	Treated groups	0 day	3day	7 day	14 day				Normalized to GAPDH
		Band Densities							0 day	3 day	7 day	14 day
KCNN1	Ipsi-L3/4-SC	1139107	1038526	848241	1080448			KCNN1	0.956566	0.950663	0.890937	1.06035
GAPDH	Ipsi-L3/4-SC	1190830	1092423	952077	1018958
Compare each cell mean with the other cell mean in that row
Number of families	1
Number of comparisons per family	4
Alpha	0.05
Sidak's multiple comparisons test	Mean Diff.	95.00% CI of diff.	Significant?	Summary	Adjusted P Value
Sham - SC
0	3.333e-09	-0.2164 to 0.2164	No	ns	>0.9999
3	-0.01445	-0.2309 to 0.2020	No	ns	0.9995
7	0.01792	-0.1985 to 0.2344	No	ns	0.9989
14	-0.0653	-0.2817 to 0.1511	No	ns	0.8789
Test details	Mean 1	Mean 2	Mean Diff.	SE of diff.	N1	N2	t	DF
Sham - SC
0	1	1	3.333e-09	0.07719	3	3	4.318e-08	16
3	1.053	1.067	-0.01445	0.07719	3	3	0.1872	16
7	1.045	1.027	0.01792	0.07719	3	3	0.2322	16
14	0.9665	1.032	-0.0653	0.07719	3	3	0.8459	16

## Sheet: 2C
7 Day
	Treated groups	Ct value							AVERAGE Ct			Treated groups
		Tublin			KCNN1				Tubulin	Kcnn1			kcnn1 ∆Ct	kcnn1 ∆∆Ct	kcnn1 2^∆∆Ct
Repeat 1	SNL	16.277	16.4232		27.3874	27.3857			16.3501	27.3866		SNL	11.0365	0.826478	0.563904		Table Analyzed	SNL-KCN1
Repeat 1	Sham	15.7258	15.4363		25.3899	25.8737			15.581	25.6318		Sham	10.0508	0.159244	1.1167
Repeat 2	SNL	16.4577	16.7863		28.3544	26.9399			16.622	27.6471		SNL	11.0251	0.815102	0.568368		Column B	7
Repeat 2	Sham	16.2301	16.4358		26.3868	26.1873			16.3329	26.287		Sham	9.95408	0.255915	1.19409		vs.	vs.
Repeat 3	SNL	16.2136	16.4577		26.5865	28.4124			16.3356	27.4994		SNL	11.1638	0.953801	0.516271		Column A	0
Repeat 3	Sham	16.6954	16.3765		26.2388	26.3877			16.536	26.3132		Sham	9.77725	0.432753	1.34981
																	Unpaired t test
																	P value	0.0008
																	P value summary	***
																	Significantly different (P < 0.05)?	Yes
																	One- or two-tailed P value?	Two-tailed
																	t, df	t=9.074, df=4
																	How big is the difference?
																	Mean of column A	1.66
																	Mean of column B	0.6188
																	Difference between means (B - A) ± SEM	-1.041 ± 0.1147
																	95% confidence interval	-1.359 to -0.7224
																	R squared (eta squared)	0.9537
																	F test to compare variances
																	F, DFn, Dfd	3.724, 2, 2
																	P value	0.4233
																	P value summary	ns
																	Significantly different (P < 0.05)?	No
																	Data analyzed
																	Sample size, column A	3
																	Sample size, column B	3

## Sheet: 2D
Repeat 1	Treated groups								Normalized to GAPDH
		Band Densities							Sham	SNL					Days	Relative Level of KCNN1 (after normalizing to average control value)
KCNN1	Sham	2832743	1098618					KCNN1	1.60174	0.650892					Sham	0.965116	1.11935	0.915534
GAPDH	SNL	1768543	1687866												SNL	0.406366	0.371315	0.339363						Table Analyzed	SNL-KCN1
Repeat 2	Treated groups								Normalized to GAPDH															Column B	SNL
		Band Densities							Sham	SNL														vs.	vs.
KCNN1	Sham	2325629	753691					KCNN1	1.85771	0.689796														Column A	Sham
GAPDH	SNL	1251879	1092629
																								Unpaired t test
Repeat 3	Treated groups								Normalized to GAPDH															P value	0.0006
		Band Densities							Sham	SNL														P value summary	***
KCNN1	Sham	2490453	1002081					KCNN1	1.51945	0.515645														Significantly different (P < 0.05)?	Yes
GAPDH	SNL	1639049	1943354																					One- or two-tailed P value?	Two-tailed
																								t, df	t=9.754, df=4
																								How big is the difference?
																								Mean of column A	1
																								Mean of column B	0.3723
																								Difference between means (B - A) ± SEM	-0.6277 ± 0.06435
																								95% confidence interval	-0.8063 to -0.4490
																								R squared (eta squared)	0.9597
																								F test to compare variances
																								F, DFn, Dfd	10.06, 2, 2
																								P value	0.1808
																								P value summary	ns
																								Significantly different (P < 0.05)?	No
																								Data analyzed
																								Sample size, column A	3
																								Sample size, column B	3

## Sheet: 2E
		tublinsham				tublin-cci
		positive	total	positive rate			positive	total	positive rate
	1	60	127	0.472441		1	10	39	0.25641
	2					2	24	85	0.282353
	3	45	80	0.5625		3	12	61	0.196721
	4	57	125	0.456		4	10	45	0.222222
	5	38	69	0.550725		5	22	116	0.189655
	6	27	52	0.519231		6	14	67	0.208955
	7	54	107	0.504673		7	11	41	0.268293
	8	29	67	0.432836		8	10	51	0.196078
		310	627	0.494418			113	505	0.223762
		nomal-tulin
	1	37	86	0.430233
	2	37	69	0.536232
	3	19	42	0.452381
	4	42	83	0.506024
	5	21	50	0.42
	6	39	67	0.58209
		195	397	0.491184

## Sheet: 2F
tublin-cci			area				area				area				area				area				area				area				area
	1	1	730.794		2	1	1086.15		3	1	754.123		4	1	764.431		5	1	364.855		6	1	867.784		7	1	701.769		8	1	594.076
		2	391.981			2	195.584			2	1009.93			2	477.702			2	431.315			2	537.109			2	402.561			2	1190.59
		3	591.708			3	465.495			3	629.069			3	846.083			3	327.691			3	358.887			3	479.058			3	787.489
		4	568.576			4	381.131			4	279.677			4	632.324			4	352.105			4	764.431			4	625.543			4	618.761
		5	416.124			5	335.558			5	586.48			5	444.336			5	822.483			5	699.056			5	296.766			5	444.607
		6	791.829			6	565.592			6	595.469			6	761.176			6	697.971			6	339.084			6	332.031			6	521.105
		7	278.32			7	250.651			7	812.174			7	613.607			7	891.656			7	600.857			7	281.304			7	293.783
		8	172.526			8	426.704			8	292.697			8	740.289			8	1222.6			8	394.965			8	393.338			8	267.741
		9	243.869			9	637.478			9	481.5			9	208.062			9	593.485			9	635.308			9	390.625			9	184.191
		10	513.78			10	403.375			10	906.304			10	403.917			10	669.759			10	673.557			10	426.161			10	290.799
						11	497.504			11	667.046							11	301.107			11	263.672			11	340.169
						12	287.815			12	380.588							12	742.188			12	531.684
						13	713.433											13	932.617			13	361.871
						14	479.058											14	882.975			14	508.898
						15	263.943											15	313.585
						16	558.539											16	310.059
						17	457.357											17	487.196
						18	261.23											18	166.829
						19	247.667											19	412.326
						20	225.152											20	354.546
						21	387.37											21	432.943
						22	587.713											22	559.896
						23	713.976
						24	484.755
	small					medium					Large
	0-100	101-200	201-300	301-400	401-500	501-600	601-700	701-800	801-900	901-1000	1001-1100	1101-1200	1201-1300	1301-1400	1401-1500
		4	17	21	19	15	13	12	6	2	2	1	1	0	0			113
total cell	505	505	505	505	505	505	505	505	505	505	505	505	505	505	505
		3.53982	15.0442	18.5841	16.8142	13.2743	11.5044	10.6195	5.30973	1.76991	1.76991	0.884956	0.884956
Frequency(%)	1.5	4	7	9	8	8.5	8	10.5	9	9	7.5	5.5	7	4	1.5
					53.9823					42.4779					3.53982

## Sheet: 3A
		Band Densities
		Treated groups	AAV9-GFP		AAV9-KCNN1				Normalized to GAPDH							Relative Level of KCNN1 (after normalizing to average control value)
	repeat-1		Sham	CCI	CCI	Sham			repeat-1	1.15913	0.550542	1.50326	2.14171
		kcnn1	2053866	835800	2328588	3809811			repeat-2	1.25112	0.619424	1.54679	2.36876				AAV9-GFP		AAV9-KCNN1
		gapdh	1771909	1518139	1549023	1778865			repeat-3	1.66718	0.507981	1.4872	1.81445				Sham	CCI	CCI	Sham
																repeat-1	0.852839	0.474963	1.29689	1.84769
																repeat-2	0.92052	0.495098	1.23633	1.89332
	repeat-2															repeat-3	1.22664	0.304696	0.892045	1.08834
		kcnn1	1365357	741224	1763246	2288623
		gapdh	1091312	1196634	1139942	966168
	repeat-3
		kcnn1	1445888	365665	1270902	1838490
		gapdh	867268	719840	854563	1013247
								Number of families	1
								Number of comparisons per family	6
								Alpha	0.05
								Tukey's multiple comparisons test	Mean Diff.	95.00% CI of diff.	Significant?	Summary	Adjusted P Value
								AAV9GFP+Sham vs. AAV9-GFP+CCI	0.7998	0.2850 to 1.315	Yes	**	0.0048	A-B
								AAV9GFP+Sham vs. AAV9-KCNN1+CCI	-0.1533	-0.6681 to 0.3615	No	ns	0.7783	A-C
								AAV9GFP+Sham vs. AVV9-KCNN1-Sham	-0.7492	-1.264 to -0.2344	Yes	**	0.007	A-D
								AAV9-GFP+CCI vs. AAV9-KCNN1+CCI	-0.9531	-1.468 to -0.4383	Yes	**	0.0016	B-C
								AAV9-GFP+CCI vs. AVV9-KCNN1-Sham	-1.549	-2.064 to -1.034	Yes	****	<0.0001	B-D
								AAV9-KCNN1+CCI vs. AVV9-KCNN1-Sham	-0.5959	-1.111 to -0.08111	Yes	*	0.0248	C-D
								Test details	Mean 1	Mean 2	Mean Diff.	SE of diff.	n1	n2	q	DF
								AAV9GFP+Sham vs. AAV9-GFP+CCI	1.359	0.5593	0.7998	0.1608	3	3	7.036	8
								AAV9GFP+Sham vs. AAV9-KCNN1+CCI	1.359	1.512	-0.1533	0.1608	3	3	1.348	8
								AAV9GFP+Sham vs. AVV9-KCNN1-Sham	1.359	2.108	-0.7492	0.1608	3	3	6.591	8
								AAV9-GFP+CCI vs. AAV9-KCNN1+CCI	0.5593	1.512	-0.9531	0.1608	3	3	8.385	8
								AAV9-GFP+CCI vs. AVV9-KCNN1-Sham	0.5593	2.108	-1.549	0.1608	3	3	13.63	8
								AAV9-KCNN1+CCI vs. AVV9-KCNN1-Sham	1.512	2.108	-0.5959	0.1608	3	3	5.242	8

## Sheet: 3B
			Mechanical test (0.07 g von Frey filament--Ipsilaterlal)
	Day of behaviour		GFP+Sham								GFP+CCI								AVV9-KCNN1+CCI								AVV9-KCNN1+Sham
			1	2	3	4	5	6	7	8	1	2	3	4	5	6	7	8	1	2	3	4	5	6	7	8	1	2	3	4	5	6	7	8
	-28		10	20	20	20	10	20	20	20	10	20	20	20	20	20	10	10	20	10	20	20	20	20	20	10	10	20	20	20	10	20	20	20
	-1		10	10	20	20	10	20	20	20	10	20	20	20	20	20	10	20	20	20	20	10	20	10	20	20	20	20	20	10	20	20	20	10
	3		20	10	20	20	20	20	20	10	50	40	50	40	40	40	50	50	30	20	20	30	30	30	30	30	20	20	20	10	20	10	20	20
	5		20	20	20	10	20	10	20	20	50	60	50	50	50	50	60	60	30	30	30	30	20	30	20	30	20	20	10	20	20	10	10	20
	7		20	20	10	30	10	20	20	20	60	70	60	60	60	60	50	60	40	30	30	30	40	30	40	40	20	20	10	20	30	20	10	20
	10		20	20	10	20	10	20	10	20	60	60	60	60	60	50	60	50	40	40	30	50	40	30	40	40	20	20	10	20	20	20	10	20
	14		20	20	20	20	10	10	10	20	50	60	60	50	60	60	60	60	50	40	40	40	40	30	30	40	10	10	20	20	20	20	30	20
	21		20	20	20	20	10	10	10	20	60	50	50	60	60	50	60	60	50	40	40	30	40	40	30	40	10	10	20	30	20	20	20	20
	Within each row, compare columns (simple effects within rows)
	Number of families	8
	Number of comparisons per family	6
	Alpha	0.05
	Tukey's multiple comparisons test	Mean Diff.	95.00% CI of diff.	Significant?	Summary	Adjusted P Value
	-28
	GFP+Sham vs. GFP+CCI	1.25	-5.566 to 8.066	No	ns	0.9646
	GFP+Sham vs. AVV-KCNN1+CCI	0	-6.816 to 6.816	No	ns	>0.9999
	GFP+Sham vs. AVV-KCNN1+Sham	0	-6.816 to 6.816	No	ns	>0.9999
	GFP+CCI vs. AVV-KCNN1+CCI	-1.25	-8.066 to 5.566	No	ns	0.9646
	GFP+CCI vs. AVV-KCNN1+Sham	-1.25	-8.066 to 5.566	No	ns	0.9646
	AVV-KCNN1+CCI vs. AVV-KCNN1+Sham	0	-6.816 to 6.816	No	ns	>0.9999
	-1
	GFP+Sham vs. GFP+CCI	-1.25	-8.066 to 5.566	No	ns	0.9646
	GFP+Sham vs. AVV-KCNN1+CCI	-1.25	-8.066 to 5.566	No	ns	0.9646
	GFP+Sham vs. AVV-KCNN1+Sham	-1.25	-8.066 to 5.566	No	ns	0.9646
	GFP+CCI vs. AVV-KCNN1+CCI	0	-6.816 to 6.816	No	ns	>0.9999
	GFP+CCI vs. AVV-KCNN1+Sham	0	-6.816 to 6.816	No	ns	>0.9999
	AVV-KCNN1+CCI vs. AVV-KCNN1+Sham	0	-6.816 to 6.816	No	ns	>0.9999
	3
	GFP+Sham vs. GFP+CCI	-27.5	-34.32 to -20.68	Yes	****	<0.0001
	GFP+Sham vs. AVV-KCNN1+CCI	-10	-16.82 to -3.184	Yes	**	0.0011
	GFP+Sham vs. AVV-KCNN1+Sham	0	-6.816 to 6.816	No	ns	>0.9999
	GFP+CCI vs. AVV-KCNN1+CCI	17.5	10.68 to 24.32	Yes	****	<0.0001
	GFP+CCI vs. AVV-KCNN1+Sham	27.5	20.68 to 34.32	Yes	****	<0.0001
	AVV-KCNN1+CCI vs. AVV-KCNN1+Sham	10	3.184 to 16.82	Yes	**	0.0011
	5
	GFP+Sham vs. GFP+CCI	-36.25	-43.07 to -29.43	Yes	****	<0.0001
	GFP+Sham vs. AVV-KCNN1+CCI	-10	-16.82 to -3.184	Yes	**	0.0011
	GFP+Sham vs. AVV-KCNN1+Sham	1.25	-5.566 to 8.066	No	ns	0.9646
	GFP+CCI vs. AVV-KCNN1+CCI	26.25	19.43 to 33.07	Yes	****	<0.0001
	GFP+CCI vs. AVV-KCNN1+Sham	37.5	30.68 to 44.32	Yes	****	<0.0001
	AVV-KCNN1+CCI vs. AVV-KCNN1+Sham	11.25	4.434 to 18.07	Yes	***	0.0002
	7
	GFP+Sham vs. GFP+CCI	-41.25	-48.07 to -34.43	Yes	****	<0.0001
	GFP+Sham vs. AVV-KCNN1+CCI	-16.25	-23.07 to -9.434	Yes	****	<0.0001
	GFP+Sham vs. AVV-KCNN1+Sham	0	-6.816 to 6.816	No	ns	>0.9999
	GFP+CCI vs. AVV-KCNN1+CCI	25	18.18 to 31.82	Yes	****	<0.0001
	GFP+CCI vs. AVV-KCNN1+Sham	41.25	34.43 to 48.07	Yes	****	<0.0001
	AVV-KCNN1+CCI vs. AVV-KCNN1+Sham	16.25	9.434 to 23.07	Yes	****	<0.0001
	10
	GFP+Sham vs. GFP+CCI	-41.25	-48.07 to -34.43	Yes	****	<0.0001
	GFP+Sham vs. AVV-KCNN1+CCI	-22.5	-29.32 to -15.68	Yes	****	<0.0001
	GFP+Sham vs. AVV-KCNN1+Sham	-1.25	-8.066 to 5.566	No	ns	0.9646
	GFP+CCI vs. AVV-KCNN1+CCI	18.75	11.93 to 25.57	Yes	****	<0.0001
	GFP+CCI vs. AVV-KCNN1+Sham	40	33.18 to 46.82	Yes	****	<0.0001
	AVV-KCNN1+CCI vs. AVV-KCNN1+Sham	21.25	14.43 to 28.07	Yes	****	<0.0001
	14
	GFP+Sham vs. GFP+CCI	-41.25	-48.07 to -34.43	Yes	****	<0.0001
	GFP+Sham vs. AVV-KCNN1+CCI	-22.5	-29.32 to -15.68	Yes	****	<0.0001
	GFP+Sham vs. AVV-KCNN1+Sham	-2.5	-9.316 to 4.316	No	ns	0.7781
	GFP+CCI vs. AVV-KCNN1+CCI	18.75	11.93 to 25.57	Yes	****	<0.0001
	GFP+CCI vs. AVV-KCNN1+Sham	38.75	31.93 to 45.57	Yes	****	<0.0001
	AVV-KCNN1+CCI vs. AVV-KCNN1+Sham	20	13.18 to 26.82	Yes	****	<0.0001
	21
	GFP+Sham vs. GFP+CCI	-40	-46.82 to -33.18	Yes	****	<0.0001
	GFP+Sham vs. AVV-KCNN1+CCI	-22.5	-29.32 to -15.68	Yes	****	<0.0001
	GFP+Sham vs. AVV-KCNN1+Sham	-2.5	-9.316 to 4.316	No	ns	0.7781
	GFP+CCI vs. AVV-KCNN1+CCI	17.5	10.68 to 24.32	Yes	****	<0.0001
	GFP+CCI vs. AVV-KCNN1+Sham	37.5	30.68 to 44.32	Yes	****	<0.0001
	AVV-KCNN1+CCI vs. AVV-KCNN1+Sham	20	13.18 to 26.82	Yes	****	<0.0001
	Test details	Mean 1	Mean 2	Mean Diff.	SE of diff.	N1	N2	q	DF
	-28
	GFP+Sham vs. GFP+CCI	17.5	16.25	1.25	2.633	8	8	0.6713	224
	GFP+Sham vs. AVV-KCNN1+CCI	17.5	17.5	0	2.633	8	8	0	224
	GFP+Sham vs. AVV-KCNN1+Sham	17.5	17.5	0	2.633	8	8	0	224
	GFP+CCI vs. AVV-KCNN1+CCI	16.25	17.5	-1.25	2.633	8	8	0.6713	224
	GFP+CCI vs. AVV-KCNN1+Sham	16.25	17.5	-1.25	2.633	8	8	0.6713	224
	AVV-KCNN1+CCI vs. AVV-KCNN1+Sham	17.5	17.5	0	2.633	8	8	0	224
	-1
	GFP+Sham vs. GFP+CCI	16.25	17.5	-1.25	2.633	8	8	0.6713	224
	GFP+Sham vs. AVV-KCNN1+CCI	16.25	17.5	-1.25	2.633	8	8	0.6713	224
	GFP+Sham vs. AVV-KCNN1+Sham	16.25	17.5	-1.25	2.633	8	8	0.6713	224
	GFP+CCI vs. AVV-KCNN1+CCI	17.5	17.5	0	2.633	8	8	0	224
	GFP+CCI vs. AVV-KCNN1+Sham	17.5	17.5	0	2.633	8	8	0	224
	AVV-KCNN1+CCI vs. AVV-KCNN1+Sham	17.5	17.5	0	2.633	8	8	0	224
	3
	GFP+Sham vs. GFP+CCI	17.5	45	-27.5	2.633	8	8	14.77	224
	GFP+Sham vs. AVV-KCNN1+CCI	17.5	27.5	-10	2.633	8	8	5.371	224
	GFP+Sham vs. AVV-KCNN1+Sham	17.5	17.5	0	2.633	8	8	0	224
	GFP+CCI vs. AVV-KCNN1+CCI	45	27.5	17.5	2.633	8	8	9.399	224
	GFP+CCI vs. AVV-KCNN1+Sham	45	17.5	27.5	2.633	8	8	14.77	224
	AVV-KCNN1+CCI vs. AVV-KCNN1+Sham	27.5	17.5	10	2.633	8	8	5.371	224
	5
	GFP+Sham vs. GFP+CCI	17.5	53.75	-36.25	2.633	8	8	19.47	224
	GFP+Sham vs. AVV-KCNN1+CCI	17.5	27.5	-10	2.633	8	8	5.371	224
	GFP+Sham vs. AVV-KCNN1+Sham	17.5	16.25	1.25	2.633	8	8	0.6713	224
	GFP+CCI vs. AVV-KCNN1+CCI	53.75	27.5	26.25	2.633	8	8	14.1	224
	GFP+CCI vs. AVV-KCNN1+Sham	53.75	16.25	37.5	2.633	8	8	20.14	224
	AVV-KCNN1+CCI vs. AVV-KCNN1+Sham	27.5	16.25	11.25	2.633	8	8	6.042	224
	7
	GFP+Sham vs. GFP+CCI	18.75	60	-41.25	2.633	8	8	22.15	224
	GFP+Sham vs. AVV-KCNN1+CCI	18.75	35	-16.25	2.633	8	8	8.727	224
	GFP+Sham vs. AVV-KCNN1+Sham	18.75	18.75	0	2.633	8	8	0	224
	GFP+CCI vs. AVV-KCNN1+CCI	60	35	25	2.633	8	8	13.43	224
	GFP+CCI vs. AVV-KCNN1+Sham	60	18.75	41.25	2.633	8	8	22.15	224
	AVV-KCNN1+CCI vs. AVV-KCNN1+Sham	35	18.75	16.25	2.633	8	8	8.727	224
	10
	GFP+Sham vs. GFP+CCI	16.25	57.5	-41.25	2.633	8	8	22.15	224
	GFP+Sham vs. AVV-KCNN1+CCI	16.25	38.75	-22.5	2.633	8	8	12.08	224
	GFP+Sham vs. AVV-KCNN1+Sham	16.25	17.5	-1.25	2.633	8	8	0.6713	224
	GFP+CCI vs. AVV-KCNN1+CCI	57.5	38.75	18.75	2.633	8	8	10.07	224
	GFP+CCI vs. AVV-KCNN1+Sham	57.5	17.5	40	2.633	8	8	21.48	224
	AVV-KCNN1+CCI vs. AVV-KCNN1+Sham	38.75	17.5	21.25	2.633	8	8	11.41	224
	14
	GFP+Sham vs. GFP+CCI	16.25	57.5	-41.25	2.633	8	8	22.15	224
	GFP+Sham vs. AVV-KCNN1+CCI	16.25	38.75	-22.5	2.633	8	8	12.08	224
	GFP+Sham vs. AVV-KCNN1+Sham	16.25	18.75	-2.5	2.633	8	8	1.343	224
	GFP+CCI vs. AVV-KCNN1+CCI	57.5	38.75	18.75	2.633	8	8	10.07	224
	GFP+CCI vs. AVV-KCNN1+Sham	57.5	18.75	38.75	2.633	8	8	20.81	224
	AVV-KCNN1+CCI vs. AVV-KCNN1+Sham	38.75	18.75	20	2.633	8	8	10.74	224
	21
	GFP+Sham vs. GFP+CCI	16.25	56.25	-40	2.633	8	8	21.48	224
	GFP+Sham vs. AVV-KCNN1+CCI	16.25	38.75	-22.5	2.633	8	8	12.08	224
	GFP+Sham vs. AVV-KCNN1+Sham	16.25	18.75	-2.5	2.633	8	8	1.343	224
	GFP+CCI vs. AVV-KCNN1+CCI	56.25	38.75	17.5	2.633	8	8	9.399	224
	GFP+CCI vs. AVV-KCNN1+Sham	56.25	18.75	37.5	2.633	8	8	20.14	224
	AVV-KCNN1+CCI vs. AVV-KCNN1+Sham	38.75	18.75	20	2.633	8	8	10.74	224

[truncated: 82 more sheets: 3C, 3D, 3E, 3F, 3G, 3H, 3I, 3J, 3K, 3L, 4A, 4B, 4C, 4D, 4E, 4F, 4G, 4H, 4J, 5A …]
